# Supplementary material for: Tuning the redox non-innocence of a phenalenyl ligand toward efficient nickel-assisted catalytic hydrosilylation
Source: Chem Sci. 2018 Jan 31;9(10):2817–25. doi: 10.1039/c7sc04687a (PMC5914464; doi:10.1039/c7sc04687a)
Supplement: Supplementary file 2 [file SC-009-C7SC04687A-s002.cif]

# Electronic Supplementary Material (ESI) for Chemical Science.
# This journal is © The Royal Society of Chemistry 2018

####################################################################### 
# 
# This file contains crystal structure data downloaded from the 
# Cambridge Structural Database (CSD) hosted by the Cambridge 
# Crystallographic Data Centre (CCDC).
# 
# Full information about CCDC data access policies and citation 
# guidelines are available at http://www.ccdc.cam.ac.uk/access/V1 
# 
# Audit and citation data items may have been added by the CCDC. 
# Please retain this information to preserve the provenance of 
# this file and to allow appropriate attribution of the data. 
# 
#######################################################################

data_skm_ap_niply
_database_code_depnum_ccdc_archive 'CCDC 1518117'
_audit_update_record             
;
2016-11-20 deposited with the CCDC.
2018-01-31 downloaded from the CCDC.
;
_audit_creation_date             2016-11-15
_audit_creation_method           
;
Olex2 1.2
(compiled 2016.11.07 svn.r3352 for OlexSys, GUI svn.r5261)
;
_chemical_name_common            ?
_chemical_name_systematic        
;
 ? 
;
_chemical_formula_moiety         'C17 H15 Ni0.5 O3, C4 H8 O'
_chemical_formula_sum            'C21 H23 Ni0.50 O4'
_chemical_formula_weight         368.75
_chemical_melting_point          ?
_chemical_oxdiff_formula         C26H14O4Ni
loop_
_atom_type_symbol
_atom_type_description
_atom_type_scat_dispersion_real
_atom_type_scat_dispersion_imag
_atom_type_scat_source
C C 0.0033 0.0016 'International Tables Vol C Tables 4.2.6.8 and 6.1.1.4'
H H 0.0000 0.0000 'International Tables Vol C Tables 4.2.6.8 and 6.1.1.4'
Ni Ni 0.3393 1.1124 'International Tables Vol C Tables 4.2.6.8 and 6.1.1.4'
O O 0.0106 0.0060 'International Tables Vol C Tables 4.2.6.8 and 6.1.1.4'

_space_group_crystal_system      monoclinic
_space_group_IT_number           14
_space_group_name_H-M_alt        'P 1 21/n 1'
_space_group_name_Hall           '-P 2yn'
loop_
_space_group_symop_id
_space_group_symop_operation_xyz
1 'x, y, z'
2 '-x+1/2, y+1/2, -z+1/2'
3 '-x, -y, -z'
4 'x-1/2, -y-1/2, z-1/2'

_cell_length_a                   9.6006(9)
_cell_length_b                   15.4568(16)
_cell_length_c                   11.7534(11)
_cell_angle_alpha                90.00
_cell_angle_beta                 93.542(9)
_cell_angle_gamma                90.00
_cell_volume                     1740.8(3)
_cell_formula_units_Z            4
_cell_measurement_reflns_used    3236
_cell_measurement_temperature    293(2)
_cell_measurement_theta_max      25.0190
_cell_measurement_theta_min      4.1660
_exptl_absorpt_coefficient_mu    0.614
_exptl_absorpt_correction_T_max  1.00000
_exptl_absorpt_correction_T_min  0.84196
_exptl_absorpt_correction_type   multi-scan
_exptl_absorpt_process_details   
;
CrysAlisPro, Agilent Technologies,
Version 1.171.37.33c (release 11-04-2014 CrysAlis171 .NET)
(compiled Apr 11 2014,15:12:41)
Empirical absorption correction using spherical harmonics,
 implemented in SCALE3 ABSPACK scaling algorithm.
;
_exptl_crystal_colour            'clear dark red'
_exptl_crystal_colour_lustre     clear
_exptl_crystal_colour_modifier   dark
_exptl_crystal_colour_primary    red
_exptl_crystal_density_diffrn    1.407
_exptl_crystal_density_meas      ?
_exptl_crystal_density_method    'not measured'
_exptl_crystal_description       block
_exptl_crystal_F_000             780
_exptl_crystal_size_max          0.62
_exptl_crystal_size_mid          0.47
_exptl_crystal_size_min          0.25
_exptl_special_details           
;
 ? 
;
_diffrn_reflns_av_R_equivalents  0.0519
_diffrn_reflns_av_unetI/netI     0.0715
_diffrn_reflns_limit_h_max       11
_diffrn_reflns_limit_h_min       -11
_diffrn_reflns_limit_k_max       15
_diffrn_reflns_limit_k_min       -18
_diffrn_reflns_limit_l_max       13
_diffrn_reflns_limit_l_min       -12
_diffrn_reflns_number            6724
_diffrn_reflns_theta_full        25.03
_diffrn_reflns_theta_max         25.03
_diffrn_reflns_theta_min         2.97
_diffrn_ambient_temperature      293(2)
_diffrn_detector                 'CCD plate'
_diffrn_detector_area_resol_mean 15.9160
_diffrn_detector_type            Eos
_diffrn_measured_fraction_theta_full 0.997
_diffrn_measured_fraction_theta_max 0.997
_diffrn_measurement_details      
;
#__ type_ start__ end____ width___ exp.time_
  1 omega  -36.00    1.00   1.0000    4.8700
omega____ theta____ kappa____ phi______ frames
    -      -18.1632   38.0000   60.0000 37

#__ type_ start__ end____ width___ exp.time_
  2 omega   31.00   88.00   1.0000    4.8700
omega____ theta____ kappa____ phi______ frames
    -       20.0382   57.0000   90.0000 57

#__ type_ start__ end____ width___ exp.time_
  3 omega   -2.00   91.00   1.0000    4.8700
omega____ theta____ kappa____ phi______ frames
    -       20.0382   38.0000 -120.0000 93

#__ type_ start__ end____ width___ exp.time_
  4 omega   64.00   90.00   1.0000    4.8700
omega____ theta____ kappa____ phi______ frames
    -       20.0382  178.0000 -150.0000 26

#__ type_ start__ end____ width___ exp.time_
  5 omega  -19.00   21.00   1.0000    4.8700
omega____ theta____ kappa____ phi______ frames
    -      -18.1632  -99.0000 -180.0000 40
;
_diffrn_measurement_device       'four-circle diffractometer'
_diffrn_measurement_device_type  'SuperNova, Dual, Cu at zero, Eos'
_diffrn_measurement_method       '\w scans'
_diffrn_orient_matrix_UB_11      -0.0278676000
_diffrn_orient_matrix_UB_12      -0.0424969000
_diffrn_orient_matrix_UB_13      -0.0008227000
_diffrn_orient_matrix_UB_21      -0.0681927000
_diffrn_orient_matrix_UB_22      0.0171970000
_diffrn_orient_matrix_UB_23      -0.0099054000
_diffrn_orient_matrix_UB_31      0.0070909000
_diffrn_orient_matrix_UB_32      -0.0023001000
_diffrn_orient_matrix_UB_33      -0.0596352000
_diffrn_radiation_monochromator  mirror
_diffrn_radiation_probe          x-ray
_diffrn_radiation_type           MoK\a
_diffrn_radiation_wavelength     0.71073
_diffrn_source                   'SuperNova (Mo) X-ray Source'
_diffrn_standards_decay_%        ?
_diffrn_standards_interval_count ?
_diffrn_standards_interval_time  ?
_diffrn_standards_number         ?
_reflns_number_gt                2478
_reflns_number_total             3066
_reflns_odcompleteness_completeness 86.27
_reflns_odcompleteness_iscentric 1
_reflns_odcompleteness_theta     26.32
_reflns_threshold_expression     >2sigma(I)
_computing_cell_refinement       
;
CrysAlisPro, Agilent Technologies,
Version 1.171.37.33c (release 11-04-2014 CrysAlis171 .NET)
(compiled Apr 11 2014,15:12:41)
;
_computing_data_collection       
;
CrysAlisPro, Agilent Technologies,
Version 1.171.37.33c (release 11-04-2014 CrysAlis171 .NET)
(compiled Apr 11 2014,15:12:41)
;
_computing_data_reduction        
;
CrysAlisPro, Agilent Technologies,
Version 1.171.37.33c (release 11-04-2014 CrysAlis171 .NET)
(compiled Apr 11 2014,15:12:41)
;
_computing_molecular_graphics    'Olex2 (Dolomanov et al., 2009)'
_computing_publication_material  'Olex2 (Dolomanov et al., 2009)'
_computing_structure_refinement  'ShelXL (Sheldrick, 2015)'
_computing_structure_solution    'olex2.solve (Bourhis et al., 2015)'
_refine_diff_density_max         0.809
_refine_diff_density_min         -0.546
_refine_diff_density_rms         0.104
_refine_ls_extinction_coef       ?
_refine_ls_extinction_method     none
_refine_ls_goodness_of_fit_ref   1.071
_refine_ls_hydrogen_treatment    constr
_refine_ls_matrix_type           full
_refine_ls_number_parameters     232
_refine_ls_number_reflns         3066
_refine_ls_number_restraints     0
_refine_ls_R_factor_all          0.0700
_refine_ls_R_factor_gt           0.0578
_refine_ls_restrained_S_all      1.071
_refine_ls_shift/su_max          0.000
_refine_ls_shift/su_mean         0.000
_refine_ls_structure_factor_coef Fsqd
_refine_ls_weighting_details     
'calc w=1/[\s^2^(Fo^2^)+(0.1000P)^2^+0.0000P] where P=(Fo^2^+2Fc^2^)/3'
_refine_ls_weighting_scheme      calc
_refine_ls_wR_factor_gt          0.1575
_refine_ls_wR_factor_ref         0.1734
_refine_special_details          
;
 Refinement of F^2^ against ALL reflections.  The weighted R-factor wR and 
 goodness of fit S are based on F^2^, conventional R-factors R are based 
 on F, with F set to zero for negative F^2^. The threshold expression of 
 F^2^ > 2sigma(F^2^) is used only for calculating R-factors(gt) etc. and is 
 not relevant to the choice of reflections for refinement.  R-factors based 
 on F^2^ are statistically about twice as large as those based on F, and R- 
 factors based on ALL data will be even larger. 
;
_olex2_refinement_description    
;
1. Fixed Uiso
 At 1.2 times of:
  All C(H) groups, All C(H,H) groups
2.a Secondary CH2 refined with riding coordinates:
 C11(H11A,H11B), C10(H10A,H10B), C12(H12A,H12B), C16(H16A,H16B), C13(H13A,
 H13B), C17(H17A,H17B), C14(H14A,H14B), C15(H15A,H15B)
2.b Aromatic/amide H refined with riding coordinates:
 C2(H2), C5(H5), C3(H3), C4(H4), C7(H7), C6(H6), C8(H8)
;
_atom_sites_solution_hydrogens   geom
_atom_sites_solution_primary     iterative
_atom_sites_solution_secondary   difmap
loop_
_atom_site_label
_atom_site_type_symbol
_atom_site_fract_x
_atom_site_fract_y
_atom_site_fract_z
_atom_site_U_iso_or_equiv
_atom_site_adp_type
_atom_site_occupancy
_atom_site_calc_flag
_atom_site_disorder_assembly
_atom_site_disorder_group
_atom_site_site_symmetry_order
_atom_site_refinement_flags_posn
_atom_site_refinement_flags_adp
_atom_site_refinement_flags_occupancy
Ni1 Ni 0.0000 0.5000 0.5000 0.0164(2) Uani 1 d . . 2 S T P
O3 O 0.1733(2) 0.58879(16) 0.50856(18) 0.0232(5) Uani 1 d . . 1 . . .
O1 O 0.1146(2) 0.41194(15) 0.58470(16) 0.0193(5) Uani 1 d . . 1 . . .
O2 O 0.0667(2) 0.45452(15) 0.35456(16) 0.0197(5) Uani 1 d . . 1 . . .
O4 O 0.6567(3) 0.6083(2) 0.0888(2) 0.0554(9) Uani 1 d . . 1 . . .
C9B C 0.2861(3) 0.2621(2) 0.3950(3) 0.0203(7) Uani 1 d . . 1 . . .
C2 C 0.2409(3) 0.2874(2) 0.6274(2) 0.0223(7) Uani 1 d . . 1 . . .
H2 H 0.2273 0.2954 0.7043 0.027 Uiso 1 calc . . 1 R . .
C9A C 0.2040(3) 0.3348(2) 0.4265(2) 0.0178(7) Uani 1 d . . 1 . . .
C3A C 0.3401(3) 0.2032(2) 0.4782(3) 0.0241(7) Uani 1 d . . 1 . . .
C5 C 0.4442(3) 0.1177(3) 0.3323(3) 0.0305(8) Uani 1 d . . 1 . . .
H5 H 0.4946 0.0695 0.3112 0.037 Uiso 1 calc . . 1 R . .
C3 C 0.3155(3) 0.2190(2) 0.5958(3) 0.0255(8) Uani 1 d . . 1 . . .
H3 H 0.3520 0.1809 0.6512 0.031 Uiso 1 calc . . 1 R . .
C11 C 0.3401(4) 0.6846(3) 0.5947(3) 0.0321(8) Uani 1 d . . 1 . . .
H11A H 0.3997 0.6779 0.6638 0.039 Uiso 1 calc . . 1 R . .
H11B H 0.3280 0.7458 0.5786 0.039 Uiso 1 calc . . 1 R . .
C10 C 0.2005(4) 0.6407(3) 0.6060(3) 0.0386(10) Uani 1 d . . 1 . . .
H10A H 0.2034 0.6053 0.6743 0.046 Uiso 1 calc . . 1 R . .
H10B H 0.1276 0.6837 0.6114 0.046 Uiso 1 calc . . 1 R . .
C6A C 0.3161(3) 0.2481(2) 0.2799(3) 0.0222(7) Uani 1 d . . 1 . . .
C4 C 0.4187(3) 0.1309(2) 0.4455(3) 0.0300(8) Uani 1 d . . 1 . . .
H4 H 0.4535 0.0920 0.5005 0.036 Uiso 1 calc . . 1 R . .
C12 C 0.4019(3) 0.6377(3) 0.4943(3) 0.0310(8) Uani 1 d . . 1 . . .
H12A H 0.4024 0.6752 0.4281 0.037 Uiso 1 calc . . 1 R . .
H12B H 0.4965 0.6188 0.5144 0.037 Uiso 1 calc . . 1 R . .
C9 C 0.1483(3) 0.3916(2) 0.3393(2) 0.0192(7) Uani 1 d . . 1 . . .
C7 C 0.2660(3) 0.3090(2) 0.1964(3) 0.0269(8) Uani 1 d . . 1 . . .
H7 H 0.2885 0.3019 0.1211 0.032 Uiso 1 calc . . 1 R . .
C1 C 0.1810(3) 0.3493(2) 0.5454(3) 0.0176(7) Uani 1 d . . 1 . . .
C6 C 0.3950(3) 0.1758(3) 0.2508(3) 0.0291(8) Uani 1 d . . 1 . . .
H6 H 0.4144 0.1671 0.1751 0.035 Uiso 1 calc . . 1 R . .
C16 C 0.5458(4) 0.5197(4) 0.2195(4) 0.0517(12) Uani 1 d . . 1 . . .
H16A H 0.5244 0.4589 0.2288 0.062 Uiso 1 calc . . 1 R . .
H16B H 0.5545 0.5466 0.2941 0.062 Uiso 1 calc . . 1 R . .
C13 C 0.3064(3) 0.5611(2) 0.4712(3) 0.0279(8) Uani 1 d . . 1 . . .
H13A H 0.2995 0.5470 0.3906 0.034 Uiso 1 calc . . 1 R . .
H13B H 0.3403 0.5108 0.5137 0.034 Uiso 1 calc . . 1 R . .
C8 C 0.1864(3) 0.3770(2) 0.2240(3) 0.0237(8) Uani 1 d . . 1 . . .
H8 H 0.1553 0.4154 0.1671 0.028 Uiso 1 calc . . 1 R . .
C17 C 0.6788(4) 0.5306(3) 0.1586(4) 0.0457(11) Uani 1 d . . 1 . . .
H17A H 0.7582 0.5379 0.2129 0.055 Uiso 1 calc . . 1 R . .
H17B H 0.6951 0.4807 0.1112 0.055 Uiso 1 calc . . 1 R . .
C14 C 0.5154(5) 0.6329(3) 0.0949(5) 0.0683(15) Uani 1 d . . 1 . . .
H14A H 0.4743 0.6445 0.0190 0.082 Uiso 1 calc . . 1 R . .
H14B H 0.5095 0.6851 0.1401 0.082 Uiso 1 calc . . 1 R . .
C15 C 0.4389(4) 0.5615(4) 0.1481(4) 0.0646(16) Uani 1 d . . 1 . . .
H15A H 0.3652 0.5837 0.1929 0.077 Uiso 1 calc . . 1 R . .
H15B H 0.3987 0.5220 0.0909 0.077 Uiso 1 calc . . 1 R . .

loop_
_atom_site_aniso_label
_atom_site_aniso_U_11
_atom_site_aniso_U_22
_atom_site_aniso_U_33
_atom_site_aniso_U_23
_atom_site_aniso_U_13
_atom_site_aniso_U_12
Ni1 0.0171(4) 0.0166(4) 0.0158(4) -0.0009(2) 0.0033(2) -0.0007(2)
O3 0.0196(10) 0.0244(14) 0.0260(11) -0.0053(10) 0.0037(9) -0.0034(10)
O1 0.0195(10) 0.0212(13) 0.0176(10) -0.0005(9) 0.0056(8) 0.0030(10)
O2 0.0213(11) 0.0207(13) 0.0174(10) -0.0015(10) 0.0042(8) 0.0009(10)
O4 0.0388(15) 0.067(2) 0.0604(18) 0.0180(17) 0.0051(14) -0.0084(16)
C9B 0.0137(14) 0.0211(18) 0.0265(16) -0.0057(14) 0.0048(12) -0.0017(14)
C2 0.0249(16) 0.024(2) 0.0177(14) 0.0058(14) 0.0016(12) 0.0017(14)
C9A 0.0170(14) 0.0158(17) 0.0210(15) -0.0016(13) 0.0028(11) -0.0043(13)
C3A 0.0181(15) 0.0219(18) 0.0318(17) -0.0040(15) -0.0019(13) -0.0029(14)
C5 0.0195(15) 0.027(2) 0.045(2) -0.0131(17) 0.0006(15) 0.0037(15)
C3 0.0236(16) 0.024(2) 0.0287(17) 0.0042(15) 0.0014(13) 0.0022(15)
C11 0.0305(18) 0.027(2) 0.0384(19) -0.0089(17) -0.0011(15) -0.0060(17)
C10 0.0280(18) 0.037(2) 0.051(2) -0.026(2) 0.0086(16) -0.0081(18)
C6A 0.0156(15) 0.026(2) 0.0255(16) -0.0070(14) 0.0038(12) -0.0021(14)
C4 0.0230(16) 0.025(2) 0.0413(19) -0.0021(17) -0.0018(14) 0.0013(15)
C12 0.0206(16) 0.030(2) 0.043(2) -0.0032(17) 0.0062(14) -0.0047(15)
C9 0.0169(14) 0.0198(18) 0.0210(15) -0.0044(14) 0.0029(12) -0.0037(14)
C7 0.0236(16) 0.035(2) 0.0225(16) -0.0097(15) 0.0072(13) -0.0004(16)
C1 0.0150(14) 0.0153(17) 0.0230(15) -0.0013(14) 0.0060(12) -0.0047(13)
C6 0.0211(16) 0.034(2) 0.0327(18) -0.0181(17) 0.0079(14) -0.0038(16)
C16 0.039(2) 0.059(3) 0.057(3) 0.019(2) 0.001(2) 0.001(2)
C13 0.0195(16) 0.032(2) 0.0329(17) -0.0134(16) 0.0094(13) -0.0044(15)
C8 0.0243(16) 0.028(2) 0.0189(15) -0.0003(14) -0.0001(12) -0.0044(15)
C17 0.033(2) 0.052(3) 0.051(2) -0.016(2) -0.0050(18) 0.008(2)
C14 0.040(2) 0.044(3) 0.120(4) 0.010(3) -0.013(3) 0.003(2)
C15 0.048(3) 0.084(4) 0.064(3) 0.024(3) 0.018(2) 0.026(3)

_geom_special_details            
;
 All esds (except the esd in the dihedral angle between two l.s. planes) 
 are estimated using the full covariance matrix.  The cell esds are taken 
 into account individually in the estimation of esds in distances, angles 
 and torsion angles; correlations between esds in cell parameters are only 
 used when they are defined by crystal symmetry.  An approximate (isotropic) 
 treatment of cell esds is used for estimating esds involving l.s. planes. 
;
loop_
_geom_bond_atom_site_label_1
_geom_bond_atom_site_label_2
_geom_bond_distance
_geom_bond_site_symmetry_2
_geom_bond_publ_flag
Ni1 O3 2.154(2) . ?
Ni1 O3 2.154(2) 3_566 ?
Ni1 O1 1.979(2) 3_566 ?
Ni1 O1 1.979(2) . ?
Ni1 O2 1.9905(19) 3_566 ?
Ni1 O2 1.9905(19) . ?
O3 C10 1.410(4) . ?
O3 C13 1.442(4) . ?
O1 C1 1.262(4) . ?
O2 C9 1.269(4) . ?
O4 C17 1.462(6) . ?
O4 C14 1.415(5) . ?
C9B C9A 1.434(4) . ?
C9B C3A 1.411(5) . ?
C9B C6A 1.418(4) . ?
C2 H2 0.9300 . ?
C2 C3 1.343(5) . ?
C2 C1 1.451(4) . ?
C9A C9 1.428(5) . ?
C9A C1 1.446(4) . ?
C3A C3 1.437(4) . ?
C3A C4 1.415(5) . ?
C5 H5 0.9300 . ?
C5 C4 1.383(5) . ?
C5 C6 1.375(5) . ?
C3 H3 0.9300 . ?
C11 H11A 0.9700 . ?
C11 H11B 0.9700 . ?
C11 C10 1.516(5) . ?
C11 C12 1.534(5) . ?
C10 H10A 0.9700 . ?
C10 H10B 0.9700 . ?
C6A C7 1.423(5) . ?
C6A C6 1.404(5) . ?
C4 H4 0.9300 . ?
C12 H12A 0.9700 . ?
C12 H12B 0.9700 . ?
C12 C13 1.512(5) . ?
C9 C8 1.443(4) . ?
C7 H7 0.9300 . ?
C7 C8 1.350(5) . ?
C6 H6 0.9300 . ?
C16 H16A 0.9700 . ?
C16 H16B 0.9700 . ?
C16 C17 1.512(6) . ?
C16 C15 1.438(6) . ?
C13 H13A 0.9700 . ?
C13 H13B 0.9700 . ?
C8 H8 0.9300 . ?
C17 H17A 0.9700 . ?
C17 H17B 0.9700 . ?
C14 H14A 0.9700 . ?
C14 H14B 0.9700 . ?
C14 C15 1.486(7) . ?
C15 H15A 0.9700 . ?
C15 H15B 0.9700 . ?

loop_
_geom_angle_atom_site_label_1
_geom_angle_atom_site_label_2
_geom_angle_atom_site_label_3
_geom_angle
_geom_angle_site_symmetry_1
_geom_angle_site_symmetry_3
_geom_angle_publ_flag
O3 Ni1 O3 180.0 . 3_566 ?
O1 Ni1 O3 90.64(9) . . ?
O1 Ni1 O3 89.36(9) 3_566 . ?
O1 Ni1 O3 89.36(9) . 3_566 ?
O1 Ni1 O3 90.64(9) 3_566 3_566 ?
O1 Ni1 O1 180.00(9) . 3_566 ?
O1 Ni1 O2 90.53(8) . 3_566 ?
O1 Ni1 O2 89.47(8) . . ?
O1 Ni1 O2 90.53(8) 3_566 . ?
O1 Ni1 O2 89.47(8) 3_566 3_566 ?
O2 Ni1 O3 88.65(8) 3_566 3_566 ?
O2 Ni1 O3 91.34(8) . 3_566 ?
O2 Ni1 O3 91.35(8) 3_566 . ?
O2 Ni1 O3 88.65(8) . . ?
O2 Ni1 O2 180.00(5) 3_566 . ?
C10 O3 Ni1 120.3(2) . . ?
C10 O3 C13 107.1(2) . . ?
C13 O3 Ni1 119.56(19) . . ?
C1 O1 Ni1 128.40(19) . . ?
C9 O2 Ni1 128.80(19) . . ?
C14 O4 C17 107.4(3) . . ?
C3A C9B C9A 120.7(3) . . ?
C3A C9B C6A 118.3(3) . . ?
C6A C9B C9A 120.9(3) . . ?
C3 C2 H2 118.9 . . ?
C3 C2 C1 122.2(3) . . ?
C1 C2 H2 118.9 . . ?
C9B C9A C1 119.4(3) . . ?
C9 C9A C9B 118.9(3) . . ?
C9 C9A C1 121.7(3) . . ?
C9B C3A C3 118.8(3) . . ?
C9B C3A C4 120.0(3) . . ?
C4 C3A C3 121.2(3) . . ?
C4 C5 H5 120.0 . . ?
C6 C5 H5 120.0 . . ?
C6 C5 C4 120.0(3) . . ?
C2 C3 C3A 121.5(3) . . ?
C2 C3 H3 119.3 . . ?
C3A C3 H3 119.3 . . ?
H11A C11 H11B 109.0 . . ?
C10 C11 H11A 111.0 . . ?
C10 C11 H11B 111.0 . . ?
C10 C11 C12 104.0(3) . . ?
C12 C11 H11A 111.0 . . ?
C12 C11 H11B 111.0 . . ?
O3 C10 C11 107.7(3) . . ?
O3 C10 H10A 110.2 . . ?
O3 C10 H10B 110.2 . . ?
C11 C10 H10A 110.2 . . ?
C11 C10 H10B 110.2 . . ?
H10A C10 H10B 108.5 . . ?
C9B C6A C7 118.5(3) . . ?
C6 C6A C9B 119.9(3) . . ?
C6 C6A C7 121.6(3) . . ?
C3A C4 H4 119.8 . . ?
C5 C4 C3A 120.5(3) . . ?
C5 C4 H4 119.8 . . ?
C11 C12 H12A 110.9 . . ?
C11 C12 H12B 110.9 . . ?
H12A C12 H12B 108.9 . . ?
C13 C12 C11 104.5(3) . . ?
C13 C12 H12A 110.9 . . ?
C13 C12 H12B 110.9 . . ?
O2 C9 C9A 125.2(3) . . ?
O2 C9 C8 116.6(3) . . ?
C9A C9 C8 118.2(3) . . ?
C6A C7 H7 119.3 . . ?
C8 C7 C6A 121.4(3) . . ?
C8 C7 H7 119.3 . . ?
O1 C1 C2 116.8(3) . . ?
O1 C1 C9A 125.7(3) . . ?
C9A C1 C2 117.5(3) . . ?
C5 C6 C6A 121.2(3) . . ?
C5 C6 H6 119.4 . . ?
C6A C6 H6 119.4 . . ?
H16A C16 H16B 108.8 . . ?
C17 C16 H16A 110.6 . . ?
C17 C16 H16B 110.6 . . ?
C15 C16 H16A 110.6 . . ?
C15 C16 H16B 110.6 . . ?
C15 C16 C17 105.5(4) . . ?
O3 C13 C12 104.6(3) . . ?
O3 C13 H13A 110.8 . . ?
O3 C13 H13B 110.8 . . ?
C12 C13 H13A 110.8 . . ?
C12 C13 H13B 110.8 . . ?
H13A C13 H13B 108.9 . . ?
C9 C8 H8 119.1 . . ?
C7 C8 C9 121.9(3) . . ?
C7 C8 H8 119.1 . . ?
O4 C17 C16 105.0(3) . . ?
O4 C17 H17A 110.7 . . ?
O4 C17 H17B 110.7 . . ?
C16 C17 H17A 110.7 . . ?
C16 C17 H17B 110.7 . . ?
H17A C17 H17B 108.8 . . ?
O4 C14 H14A 109.9 . . ?
O4 C14 H14B 109.9 . . ?
O4 C14 C15 108.8(4) . . ?
H14A C14 H14B 108.3 . . ?
C15 C14 H14A 109.9 . . ?
C15 C14 H14B 109.9 . . ?
C16 C15 C14 103.0(4) . . ?
C16 C15 H15A 111.2 . . ?
C16 C15 H15B 111.2 . . ?
C14 C15 H15A 111.2 . . ?
C14 C15 H15B 111.2 . . ?
H15A C15 H15B 109.1 . . ?

loop_
_geom_torsion_atom_site_label_1
_geom_torsion_atom_site_label_2
_geom_torsion_atom_site_label_3
_geom_torsion_atom_site_label_4
_geom_torsion
_geom_torsion_site_symmetry_1
_geom_torsion_site_symmetry_2
_geom_torsion_site_symmetry_3
_geom_torsion_site_symmetry_4
_geom_torsion_publ_flag
Ni1 O3 C10 C11 171.0(2) . . . . ?
Ni1 O3 C13 C12 -177.6(2) . . . . ?
Ni1 O1 C1 C2 -171.7(2) . . . . ?
Ni1 O1 C1 C9A 9.2(4) . . . . ?
Ni1 O2 C9 C9A 4.5(4) . . . . ?
Ni1 O2 C9 C8 -175.79(19) . . . . ?
O3 Ni1 O3 C10 -146(8) 3_566 . . . ?
O3 Ni1 O3 C13 -10(8) 3_566 . . . ?
O3 Ni1 O1 C1 83.2(2) 3_566 . . . ?
O3 Ni1 O1 C1 -96.8(2) . . . . ?
O3 Ni1 O2 C9 92.1(2) . . . . ?
O3 Ni1 O2 C9 -87.9(2) 3_566 . . . ?
O1 Ni1 O3 C10 -83.9(3) . . . . ?
O1 Ni1 O3 C10 96.1(3) 3_566 . . . ?
O1 Ni1 O3 C13 -127.7(2) 3_566 . . . ?
O1 Ni1 O3 C13 52.3(2) . . . . ?
O1 Ni1 O1 C1 42.5(18) 3_566 . . . ?
O1 Ni1 O2 C9 1.4(2) . . . . ?
O1 Ni1 O2 C9 -178.6(2) 3_566 . . . ?
O2 Ni1 O3 C10 -173.3(3) . . . . ?
O2 Ni1 O3 C10 6.7(3) 3_566 . . . ?
O2 Ni1 O3 C13 142.9(2) 3_566 . . . ?
O2 Ni1 O3 C13 -37.1(2) . . . . ?
O2 Ni1 O1 C1 -8.1(2) . . . . ?
O2 Ni1 O1 C1 171.9(2) 3_566 . . . ?
O2 Ni1 O2 C9 -98(12) 3_566 . . . ?
O2 C9 C8 C7 -176.1(3) . . . . ?
O4 C14 C15 C16 27.8(6) . . . . ?
C9B C9A C9 O2 175.0(3) . . . . ?
C9B C9A C9 C8 -4.7(4) . . . . ?
C9B C9A C1 O1 177.8(3) . . . . ?
C9B C9A C1 C2 -1.3(4) . . . . ?
C9B C3A C3 C2 1.0(5) . . . . ?
C9B C3A C4 C5 0.5(5) . . . . ?
C9B C6A C7 C8 -2.8(5) . . . . ?
C9B C6A C6 C5 0.1(5) . . . . ?
C9A C9B C3A C3 -2.2(5) . . . . ?
C9A C9B C3A C4 178.8(3) . . . . ?
C9A C9B C6A C7 1.6(4) . . . . ?
C9A C9B C6A C6 -179.1(3) . . . . ?
C9A C9 C8 C7 3.7(5) . . . . ?
C3A C9B C9A C9 -178.4(3) . . . . ?
C3A C9B C9A C1 2.3(4) . . . . ?
C3A C9B C6A C7 -177.8(3) . . . . ?
C3A C9B C6A C6 1.5(5) . . . . ?
C3 C2 C1 O1 -179.0(3) . . . . ?
C3 C2 C1 C9A 0.1(5) . . . . ?
C3 C3A C4 C5 -178.5(3) . . . . ?
C11 C12 C13 O3 27.8(4) . . . . ?
C10 O3 C13 C12 -36.3(4) . . . . ?
C10 C11 C12 C13 -10.2(4) . . . . ?
C6A C9B C9A C9 2.2(4) . . . . ?
C6A C9B C9A C1 -177.1(3) . . . . ?
C6A C9B C3A C3 177.3(3) . . . . ?
C6A C9B C3A C4 -1.7(5) . . . . ?
C6A C7 C8 C9 0.2(5) . . . . ?
C4 C3A C3 C2 -180.0(3) . . . . ?
C4 C5 C6 C6A -1.4(5) . . . . ?
C12 C11 C10 O3 -11.4(4) . . . . ?
C9 C9A C1 O1 -1.5(5) . . . . ?
C9 C9A C1 C2 179.5(3) . . . . ?
C7 C6A C6 C5 179.4(3) . . . . ?
C1 C2 C3 C3A 0.0(5) . . . . ?
C1 C9A C9 O2 -5.7(5) . . . . ?
C1 C9A C9 C8 174.6(3) . . . . ?
C6 C5 C4 C3A 1.1(5) . . . . ?
C6 C6A C7 C8 177.9(3) . . . . ?
C13 O3 C10 C11 30.0(4) . . . . ?
C17 O4 C14 C15 -11.8(6) . . . . ?
C17 C16 C15 C14 -31.9(6) . . . . ?
C14 O4 C17 C16 -8.1(5) . . . . ?
C15 C16 C17 O4 25.6(5) . . . . ?

_iucr_refine_instructions_details 
;
TITL
CELL 0.71073 9.600618 15.456797 11.753407 90 93.5422 90
ZERR 4 0.000878 0.001633 0.001136 0 0.0089 0
LATT 1
SYMM 0.5-X,0.5+Y,0.5-Z
SFAC C H Ni O
UNIT 84 92 2 16
 
L.S. 4
PLAN  20
fmap 2
acta
MORE -1
BOND $H
CONF
REM <olex2.extras>
REM <HklSrc "%.\\SKM_AP_NiPLY.hkl">
REM </olex2.extras>
 
WGHT    0.100000
FVAR       5.21415
NI1   3    0.000000    0.500000    0.500000    10.50000    0.01707    0.01662 =
         0.01582   -0.00090    0.00328   -0.00073
O3    4    0.173255    0.588790    0.508562    11.00000    0.01965    0.02437 =
         0.02596   -0.00533    0.00373   -0.00342
O1    4    0.114561    0.411937    0.584704    11.00000    0.01951    0.02120 =
         0.01761   -0.00051    0.00555    0.00303
O2    4    0.066744    0.454517    0.354561    11.00000    0.02126    0.02068 =
         0.01738   -0.00154    0.00415    0.00090
O4    4    0.656676    0.608264    0.088848    11.00000    0.03880    0.06731 =
         0.06038    0.01799    0.00510   -0.00839
C9B   1    0.286116    0.262116    0.394999    11.00000    0.01374    0.02113 =
         0.02648   -0.00573    0.00482   -0.00167
C2    1    0.240933    0.287427    0.627359    11.00000    0.02485    0.02448 =
         0.01769    0.00576    0.00160    0.00175
AFIX  43
H2    2    0.227269    0.295444    0.704294    11.00000   -1.20000
AFIX   0
C9A   1    0.204012    0.334775    0.426533    11.00000    0.01697    0.01576 =
         0.02100   -0.00159    0.00281   -0.00427
C3A   1    0.340101    0.203183    0.478184    11.00000    0.01807    0.02192 =
         0.03176   -0.00396   -0.00189   -0.00286
C5    1    0.444195    0.117691    0.332274    11.00000    0.01954    0.02711 =
         0.04476   -0.01314    0.00065    0.00369
AFIX  43
H5    2    0.494581    0.069497    0.311227    11.00000   -1.20000
AFIX   0
C3    1    0.315485    0.218955    0.595754    11.00000    0.02357    0.02411 =
         0.02875    0.00416    0.00142    0.00216
AFIX  43
H3    2    0.351991    0.180901    0.651175    11.00000   -1.20000
AFIX   0
C11   1    0.340145    0.684645    0.594681    11.00000    0.03046    0.02706 =
         0.03839   -0.00892   -0.00109   -0.00599
AFIX  23
H11A  2    0.399743    0.677945    0.663814    11.00000   -1.20000
H11B  2    0.328046    0.745825    0.578560    11.00000   -1.20000
AFIX   0
C10   1    0.200460    0.640733    0.606025    11.00000    0.02801    0.03750 =
         0.05120   -0.02635    0.00859   -0.00814
AFIX  23
H10A  2    0.203381    0.605315    0.674260    11.00000   -1.20000
H10B  2    0.127553    0.683721    0.611404    11.00000   -1.20000
AFIX   0
C6A   1    0.316140    0.248073    0.279873    11.00000    0.01560    0.02580 =
         0.02546   -0.00705    0.00384   -0.00214
C4    1    0.418737    0.130894    0.445464    11.00000    0.02304    0.02523 =
         0.04135   -0.00212   -0.00184    0.00130
AFIX  43
H4    2    0.453544    0.091987    0.500491    11.00000   -1.20000
AFIX   0
C12   1    0.401865    0.637747    0.494325    11.00000    0.02059    0.02978 =
         0.04301   -0.00319    0.00618   -0.00469
AFIX  23
H12A  2    0.402354    0.675190    0.428120    11.00000   -1.20000
H12B  2    0.496549    0.618837    0.514394    11.00000   -1.20000
AFIX   0
C9    1    0.148345    0.391590    0.339298    11.00000    0.01694    0.01982 =
         0.02096   -0.00442    0.00293   -0.00375
C7    1    0.265964    0.309024    0.196374    11.00000    0.02356    0.03529 =
         0.02254   -0.00970    0.00722   -0.00044
AFIX  43
H7    2    0.288460    0.301903    0.121111    11.00000   -1.20000
AFIX   0
C1    1    0.181012    0.349299    0.545432    11.00000    0.01496    0.01530 =
         0.02302   -0.00127    0.00595   -0.00471
C6    1    0.395031    0.175800    0.250832    11.00000    0.02114    0.03431 =
         0.03269   -0.01808    0.00793   -0.00383
AFIX  43
H6    2    0.414395    0.167065    0.175130    11.00000   -1.20000
AFIX   0
 
C16   1    0.545793    0.519686    0.219464    11.00000    0.03898    0.05876 =
         0.05714    0.01877    0.00139    0.00069
AFIX  23
H16A  2    0.524405    0.458856    0.228751    11.00000   -1.20000
H16B  2    0.554454    0.546649    0.294090    11.00000   -1.20000
AFIX   0
 
C13   1    0.306433    0.561108    0.471177    11.00000    0.01947    0.03239 =
         0.03294   -0.01337    0.00943   -0.00439
AFIX  23
H13A  2    0.299537    0.547011    0.390606    11.00000   -1.20000
H13B  2    0.340265    0.510775    0.513736    11.00000   -1.20000
AFIX   0
C8    1    0.186425    0.376956    0.224014    11.00000    0.02433    0.02767 =
         0.01889   -0.00032   -0.00012   -0.00443
AFIX  43
H8    2    0.155284    0.415419    0.167145    11.00000   -1.20000
AFIX   0
 
C17   1    0.678819    0.530605    0.158573    11.00000    0.03283    0.05214 =
         0.05126   -0.01561   -0.00502    0.00783
AFIX  23
H17A  2    0.758211    0.537932    0.212866    11.00000   -1.20000
H17B  2    0.695111    0.480693    0.111164    11.00000   -1.20000
AFIX   0
C14   1    0.515431    0.632900    0.094933    11.00000    0.03959    0.04355 =
         0.11961    0.00991   -0.01349    0.00259
AFIX  23
H14A  2    0.474259    0.644541    0.019031    11.00000   -1.20000
H14B  2    0.509476    0.685144    0.140096    11.00000   -1.20000
AFIX   0
C15   1    0.438854    0.561462    0.148149    11.00000    0.04790    0.08405 =
         0.06354    0.02389    0.01773    0.02565
AFIX  23
H15A  2    0.365224    0.583712    0.192924    11.00000   -1.20000
H15B  2    0.398683    0.522018    0.090914    11.00000   -1.20000
HKLF 4
 
REM
REM R1 =  0.0578 for   2478 Fo > 4sig(Fo)  and  0.0700 for all   3066 data
REM    232 parameters refined using      0 restraints
 
END  
     
WGHT      0.0956      0.3408 
REM Highest difference peak  0.809,  deepest hole -0.546,  1-sigma level  0.104
Q1    1   0.4717  0.6215  0.1778  11.00000  0.05    0.57
Q2    1   0.5388  0.4982  0.1571  11.00000  0.05    0.51
Q3    1   0.1615  0.6781  0.5528  11.00000  0.05    0.41
Q4    1   0.1456  0.6609  0.6625  11.00000  0.05    0.39
Q5    1   0.4869  0.0866  0.5196  11.00000  0.05    0.38
Q6    1   0.1776  0.3612  0.2077  11.00000  0.05    0.37
Q7    1   0.3276  0.2944  0.2427  11.00000  0.05    0.37
Q8    1   0.2201  0.3119  0.5955  11.00000  0.05    0.36
Q9    1   0.6393  0.6020  0.1250  11.00000  0.05    0.35
Q10   1   0.5353  0.4966  0.2722  11.00000  0.05    0.35
Q11   1   0.3681  0.2226  0.2530  11.00000  0.05    0.34
Q12   1   0.5298  0.6810 -0.0424  11.00000  0.05    0.32
Q13   1   0.4463  0.1622  0.3133  11.00000  0.05    0.32
Q14   1   0.4920  0.2470  0.1158  11.00000  0.05    0.31
Q15   1   0.4733  0.5412  0.3214  11.00000  0.05    0.30
Q16   1   0.2064  0.2111  0.6441  11.00000  0.05    0.29
Q17   1   0.0968  0.4345  0.3460  11.00000  0.05    0.28
Q18   1   0.2335  0.2829  0.3966  11.00000  0.05    0.28
Q19   1   0.1742  0.4195  0.1998  11.00000  0.05    0.28
Q20   1   0.2459  0.5941  0.4793  11.00000  0.05    0.27

  REM The information below was added by Olex2.
  REM
  REM R1 = 0.0578 for 2478 Fo > 4sig(Fo) and 0.0700 for all 6930 data
  REM n/a parameters refined using n/a restraints
  REM Highest difference peak 0.81, deepest hole -0.55
  REM Mean Shift 0, Max Shift 0.000.
  
  REM +++ Tabular Listing of Refinement Information +++
  REM R1_all = 0.0700
  REM R1_gt = 0.0578
  REM wR_ref = 0.1734
  REM GOOF = 1.071
  REM Shift_max = 0.000
  REM Shift_mean = 0
  REM Reflections_all = 6930
  REM Reflections_gt = 2478
  REM Parameters = n/a
  REM Hole = -0.55
  REM Peak = 0.81
  REM Flack = n/a
  
  
;
_olex2_date_sample_data_collection 2014-03-14
_olex2_submission_special_instructions 'No special instructions were received'
